# Supplementary material for: Pre-transport risk factors for severity of respiratory associated symptoms in unweaned calves following long-distance transport
Source: Front Vet Sci. 2026 Feb 23;13:1760080. doi: 10.3389/fvets.2026.1760080 (PMC12968002; doi:10.3389/fvets.2026.1760080)
Supplement: Supplementary file 1 [file Table_1.xlsx]

## Sheet: Predisposing_factors_dataset_20
Calf	Pre-transport TUS (score; 0 to 3)	Pre-transport CRS (score; 0 to 3)	Breed	Sex	Transport cohort	Source	Age (days)	Weight (kg)	TUSmax (score; 0 to 3)	CRSmax (score; 0 to 7)	Neutrophil count (max) (10^9/L)	N/L Ratio (max) (10^9/L)	Monocyte count (max) (10^9/L)	White blood cell count (max) (10^9/L)	Lymphocyte count (min) (10^9/L)	Total immunoglobulins (min) (g/L)
160	0	0	Beef-cross	Male	1	Source farm	30	67	1	5	3.91	0.74053	1.63	12.81	5.1	2.84479
161	0	2	Holstein-Friesian	Male	1	Source farm	23	45.5	2	5	2.57	1.18974	0.8	6.62	1.95	1.70155
163	2	1	Holstein-Friesian	Male	1	Source farm	20	50	3	4	8.31	3.35081	1.2	11.93	2.48	11.1013
164	0	0	Holstein-Friesian	Male	1	Source farm	19	53	1	6	6.21	2.40698	1.54	10.66	2.2	14.799
165	1	1	Beef-cross	Male	1	Source farm	41	56	2	2	3.09	0.828418	1.46	10.98	3.73	13.0829
166	1	0	Beef-cross	Male	1	Source farm	32	58.5	2	2	4.25	1.2574	1.16	9.26	3.38	13.8186
167	1	0	Beef-cross	Male	1	Source farm	28	49.5	2	6	5.54	1.24494	1.33	11.52	3.32	8.21859
169	2	0	Beef-cross	Male	1	Source farm	32	50	1	2	4	0.938967	1.5	10.06	4.26	12.726
171	1	0	Beef-cross	Male	1	Source farm	30	60.5	3	2	3.83	1.04076	1.2	9.09	3.21	11.686
172	1	1	Beef-cross	Male	1	Source farm	31	56.5	2	4	2.75	0.552209	1.32	9.75	4.98	9.90287
173	3	0	Beef-cross	Male	1	Source farm	30	56	2	2	4.35	1.33846	0.93	8.82	3.25	11.0623
174	2	1	Beef-cross	Male	1	Source farm	27	53.5	2	4	5.65	1.01254	1.24	12.7	4.33	31.6989
175	0	1	Beef-cross	Male	1	Source farm	36	54.5	0	2	3.37	1.10492	0.97	8.42	2.4	9.65911
176	0	0	Beef-cross	Male	1	Source farm	36	60	0	2	3.21	0.782927	1.11	8.75	3.88	11.1556
178	0	0	Holstein-Friesian	Male	1	Source farm	34	50	3	5	6.78	2.62791	2.21	10.84	2.58	15.2871
179	1	0	Holstein-Friesian	Male	1	Source farm	30	47	3	4	2.99	0.668904	2.02	10.23	3.94	7.61755
180	0	0	Beef-cross	Male	1	Mart	27	48.5	1	2	2.6	0.895105	1.21	7.77	2.86	15.841
181	0	0	Beef-cross	Male	1	Mart	25	52	2	3	6.39	1.07035	1.61	14.48	4.41	14.5836
182	2	0	Beef-cross	Male	1	Mart	29	53.5	3	4	8.18	6.01471	1.95	11.65	1.36	14.5664
183	2	0	Beef-cross	Male	1	Mart	30	55.5	2	3	2.19	0.595109	1.36	7.34	2.39	7.05524
184	1	0	Beef-cross	Male	1	Mart	29	61.5	2	4	5.54	1.55182	1.33	10.6	3.57	29.6643
185	1	0	Beef-cross	Male	1	Mart	30	57.5	2	3	2.82	1.06564	1.41	7.93	2.59	17.4599
186	2	0	Beef-cross	Male	1	Mart	33	56	3	5	7.73	1.7216	2.58	15.09	4.49	10.2376
187	1	0	Beef-cross	Male	1	Mart	28	54.5	2	3	6.16	0.969697	1.98	16.39	5.61	9.64194
188	0	0	Beef-cross	Male	1	Mart	40	65.5	1	5	2.65	0.572178	1.1	8.99	3.69	19.7991
189	0	0	Beef-cross	Male	1	Mart	28	61.5	2	3	3.57	0.753165	1.04	9.55	3.98	7.59725
190	3	0	Beef-cross	Male	1	Mart	32	56	3	5	4.66	2.66286	1.61	8.14	1.75	4.6695
191	1	0	Beef-cross	Male	1	Mart	29	58.5	1	3	3.39	0.816867	1.54	10.38	4.15	10.6587
192	0	0	Beef-cross	Male	1	Mart	26	49	3	3	4.67	1.06621	1.26	10.58	3.25	16.7152
193	0	0	Beef-cross	Male	1	Mart	36	64.5	2	2	3.49	0.791768	1.95	12.44	4.13	6.88273
194	2	0	Beef-cross	Male	1	Mart	32	62	3	2	4.74	0.969325	1.51	11.37	4.89	7.83222
195	0	0	Beef-cross	Male	1	Mart	42	62	1	5	2.38	0.869403	1.84	9.09	2.68	13.7462
196	0	0	Beef-cross	Male	1	Mart	32	48	3	3	3.68	0.99729	1.26	8.78	3.52	15.3424
197	0	0	Beef-cross	Male	1	Mart	21	44	1	4	6.81	1.40994	1.46	13.99	4.83	4.99077
198	1	0	Beef-cross	Male	1	Mart	19	58	1	3	4.37	1.14698	1.22	9.44	3.81	7.67756
199	1	0	Beef-cross	Male	1	Mart	16	48	0	4	2.92	0.690307	1.89	10.26	2.81	3.45065
260	0	0	Beef-cross	Female	2	Source farm	29	55	1	3	4.18	0.737213	1.45	11.42	3.72	9.72708
261	2	1	Beef-cross	Male	2	Source farm	31	60.5	2	1	2.22	0.656805	0.81	6.77	3.38	8.49465
262	2	0	Beef-cross	Male	2	Source farm	36	56.5	2	2	2.13	0.657407	1.27	6.75	3.24	12.8053
263	0	.	Beef-cross	Male	2	Source farm	32	59	0	3	3.75	0.805046	1.17	10.23	4.36	8.55723
264	0	.	Beef-cross	Male	2	Source farm	35	62.5	2	3	3.51	0.895408	1.41	9.15	3.73	5.76315
265	0	.	Beef-cross	Female	2	Source farm	26	43	2	6	4.77	1.41543	2.3	11.19	3.37	11.2392
266	0	0	Beef-cross	Female	2	Source farm	33	51	2	3	3.97	0.589319	1.73	13.73	5.43	7.80553
267	0	0	Beef-cross	Male	2	Source farm	32	51	1	2	1.67	0.379545	1.02	9.02	3.84	13.0539
268	1	1	Beef-cross	Male	2	Source farm	34	65	0	1	2.6	0.921986	1.27	7.34	2.82	16.0834
269	1	3	Beef-cross	Female	2	Source farm	35	66.5	2	1	2.19	0.780669	1.1	6.8	2.69	16.3058
280	2	2	Beef-cross	Female	2	Mart	27	58.5	3	5	5.44	1.54986	1.9	11.11	3.44	4.51789
281	0	0	Beef-cross	Male	2	Mart	17	47.5	2	5	3.14	0.702461	1.31	11.11	4.47	11.4914
282	0	0	Beef-cross	Male	2	Mart	24	56	1	6	2.95	1.08059	0.98	7	2.73	11.7593
283	2	0	Holstein-Friesian	Male	2	Mart	33	45	3	4	7.57	3.74752	1.52	10.72	2.02	5.10793
284	2	0	Holstein-Friesian	Male	2	Mart	34	46.5	3	4	11.35	4.23507	4.66	18.85	2.59	7.36539
285	0	0	Holstein-Friesian	Male	2	Mart	23	72	2	2	3.6	0.791123	1.28	12.17	3.83	8.46849
287	3	0	Beef-cross	Female	2	Mart	28	67.5	3	4	5.21	1.36745	1.67	10.88	2.7	6.85858
288	0	1	Beef-cross	Female	2	Mart	21	50	2	1	3.33	0.716129	1.83	10.56	3.77	7.97754
289	0	3	Holstein-Friesian	Male	2	Mart	23	71	1	7	2.84	0.615385	1.06	10.65	4.08	8.59239
290	0	0	Holstein-Friesian	Male	2	Mart	34	61	2	3	3.79	1.32056	0.94	7.89	2.66	11.8371
291	0	3	Beef-cross	Male	2	Mart	29	51	1	5	5.43	1.1127	1.14	11.71	3.61	4.67948
292	0	1	Beef-cross	Male	2	Mart	27	51.5	1	4	3.79	1.02989	1.56	9.27	3.58	6.57969
293	2	0	Beef-cross	Female	2	Mart	28	63	3	2	3.49	0.897172	1.77	8.31	3.06	2.90875
294	0	0	Holstein-Friesian	Male	2	Mart	23	63	0	5	2.27	0.714789	0.9	7.82	2.84	45.0887
295	2	0	Holstein-Friesian	Male	2	Mart	23	66	3	3	2.88	0.55814	2.22	13.85	5.16	14.7117
296	0	0	Holstein-Friesian	Male	2	Mart	23	63.5	3	7	3.23	0.50627	2.26	11.21	4.33	11.1434
297	2	0	Holstein-Friesian	Male	2	Mart	33	44	1	3	5.58	2.09774	1.65	10.07	2.66	9.22233
298	1	2	Beef-cross	Female	2	Mart	32	54.5	2	3	7.26	1.72857	1.58	12.85	4.04	11.4993
299	1	1	Holstein-Friesian	Male	2	Mart	23	59.5	1	5	2.51	0.472693	0.79	8.68	3.85	5.44399
